# Supplementary material for: Multiple drug transporters contribute to the brain transfer of levofloxacin
Source: CNS Neurosci Ther. 2022 Oct 17;29(1):445–57. doi: 10.1111/cns.13989 (PMC9804084; doi:10.1111/cns.13989)
Supplement: Supplementary file 1 — Figure S1 [file CNS-29-445-s001.zip]

Archive with 2 entries (2 files):
- CNS_13989_Supplementary Figure_1.eps
- Supplementary Figure 1.docx
